# Supplementary material for: Specificity of DNA ADP-Ribosylation Reversal by NADARs
Source: Toxins (Basel). 2024 Apr 28;16(5):208. doi: 10.3390/toxins16050208 (PMC11125620; doi:10.3390/toxins16050208)
Supplement: Supplementary file 1 [file toxins-16-00208-s001.zip]

Archive with 1 entries (1 files):
- toxins-2935093-supplementary.pdf
